# Supplementary material for: High-throughput identification of reference genes for research and clinical RT-qPCR analysis of breast cancer samples
Source: J Clin Bioinforma. 2013 Jul 22;3:13. doi: 10.1186/2043-9113-3-13 (PMC3726509; doi:10.1186/2043-9113-3-13)
Supplement: Additional file 1 — MIQE [file 2043-9113-3-13-S1.xlsx]

## Sheet: Лист1
Item to check					Importance
Experimental design
Definition of experimental and control groups					E	We analyzed four available well-annotated Affymetrix Human Genome U133A array datasets containing different breast tumors and normal epithelium from breast cancer and cancer-free patients. Then we validated identified candidate reference genes by RT-qPCR on fresh breast cancer biopsies
Number within each group					E	Affymetrix Human Genome U133A array database samples: 615 ; qPCR samples: 39
Assay carried out by the core or investigator's laboratory					D
Acknowledgment of authors' contribution					D
Sample
Description					E	32 tumors were diagnosed as ductal carcinomas, 1 was a mucus-producing adenocarcinoma, and 6 were of other histological types. TMN classification of all tumors is presented in Additional file 1. Twenty five tumors (64%) were estrogen-receptor (ER) positive, and 14 cases (36%) were ER-negative. Progesterone receptors (PR) were detectable in 24 cases (61.5%), whereas 15 tumors (38.5%) were PR-negat…
Volume/mass of sample processed					D	average weight 150 mg
Microdissection or macrodissection					E	macrodissection
Processing procedure					E	All tumor samples were placed in 1 ml of RNAlater RNA stabilization reagent (Qiagen, Germany) within 30 min after mastectomy carrying out and incubated overnight at 4°C for up to 3 days. If total RNA was not isolated from a tissue sample after 3 day , the sample was frozen at -80°C.
If frozen, how and how quickly?					E	RNAlater stabilized tissue was frozen at -80°C for longer storage (after 3 day incubation at 4°C).
If fixed, with what and how quickly?					E	Not fixed
Sample storage conditions and duration (especially for FFPE samples)					E	Samples were held at +4°C no more than 3 days followed by transfer to -80°C for up to 3 weeks before RNA isolation.
Nucleic acid extraction
Procedure and/or instrumentation					E	Homogenization of samples was performed in liquid nitrogen with a mortar and pestle. During homogenization was added 700 µl QIAzol Lysis Reagent (Qiagen, Germany) followed by centrifugation through a QIAshredder column (Qiagen, Germany). Total RNA was extracted from the eluate by the miRNeasy mini kit (Qiagen, Germany) according to the manufacturer’s instructions.
Name of kit and details of any modifications					E	miRNeasy mini kit (Qiagen, Germany)
Source of additional reagents used					D	Chloroform (Sigma-Aldrich, USA), ethanol (Sigma-Aldrich, USA)
Details of DNase or RNase treatment					E	Genomic DNA contamination was removed by performing DNaseI (RNase-Free DNase Set, Qiagen, Germany) digestion on the RNA binding column for 15 min at room temperature (~27 Kunitz per column)
Contamination assessment (DNA or RNA)					E	RNA was processed as a normal sample in qPCR excluding step of reverse transcription. According this analysis DNA contamination in RNA samples was no more than 5%.
Nucleic acid quantification					E	RNA yield was assessed spectrophotometrically by measuring the OD260 in RNase-free H2O (average concentration 1040 ng/µl)
Instrument and method					E	NanoDrop ND-1000 (NanoDrop Technologies, USA), spectrophotometer
Purity (A260/A280)					D	RNA purity was determined by measuring the absorbance ratio 260/280. For all samples OD260/280 ratio was between 2.0 and 2.2.
Yield					D	RNA yield was calculated as the amount of total RNA (µg) obtained per mg of tissue processed. The average yield was 0.31, with a minimum value of 0.05 and a maximum value of 0.93.
RNA integrity: method/instrument					E	RNA integrity was determined using the Experion Automated Electrophoresis Station (Bio-Rad, USA) with the standard-sensitivity RNA analysis kit (capillary electrophoresis).
RIN/RQI or Ct of 3 and 5 transcripts					E	The average values of RQI (RNA quality indicator) was 8.12, with a minimum value of 6.4 and a maximum value of 9.4
Electrophoresis traces					D
Inhibition testing (Ct dilutions, spike, or other)					E	The standard curve has been considered sufficient to rule out of inhibitors of reverse-transcription activity or PCR, also taking into account the high quality of starting RNAs. Shape of the amplification curves indicates the absence of inhibitors
Reverse transcription
Complete reaction conditions					E	Initially 2 µg of total RNA in a volume of 12 µl nuclease-free water (Syntol, Russia) was heated at 65°C for 5 min and then incubated on ice at least 1 min. Finally, the sample was mixed with 10 µl 2.5x reaction mix, 1 µl of 15 OD/µl random hexamer, 1 µl of 50U/µl MMLV reverse transcriptase, 1 µl of 5U/ µl RNase inhibitor ("OT-1" reverse transcription kit included the above reagents) and incubate…
Amount of RNA and reaction volume					E	Amount of RNA: 2 µg. Reaction volume: 25 µl
Priming oligonucleotide (if using GSP) and concentration					E	1 µl of 15 OD/µl random hexamer (Syntol, Russia)
Reverse transcriptase and concentration					E	MMLV reverse transcriptase (Syntol, Russia) in final concentration: 2U/µl
Temperature and time					E	Specified in "Complete reaction conditions"
Manufacturer of reagents and catalogue numbers					D	"OT-1" reverse transcription kit (Syntol, Russia, Cat. OT-1)
Cts with and without reverse transcription					D
Storage conditions of cDNA					D	-20°C
qPCR target information
Gene symbol					E	Table 1 and Additional file 3
Sequence accession number					E	Table 1 and Additional file 3
Location of amplicon					D	Additional file 3
Amplicon length					E	Table 2
In silico specificity screen (BLAST, and so on)					E	All selected primer pairs are specifically amplified on target gene (according BLAST analysis) except TPT1 gene. The primer pair for this gene can be annealed also on TPT1-like protein (two mismatches), but the whole set have specific probe
Pseudogenes, retropseudogenes, or other homologs?					D	Table 1
Sequence alignment					D
Secondary structure analysis of amplicon					D
Location of each primer by exon or intron (if applicable)					E	Additional file 3
What splice variants are targeted?					E	Additional file 3
qPCR oligonucleotides
Primer sequences					E	Table 2
RTPrimerDB identification number					D
Probe sequences					D	Table 2
Location and identity of any modifications					E	Table 2
Manufacturer of oligonucleotides					D	Syntol, Russia
Purification method					D	PAGE+HPLC
qPCR protocol
Complete reaction conditions					E	Each reaction was performed in triplicates in a reaction volume of 25 µl . All reactions contained 1 µl of cDNA diluted in 10 times, 10 µl of 2.5x Master Mix containing 6.25 mM MgCl2, 2.5 µl of 25 mM MgCl2 (till final concentration in a reaction mix 5 mM), 0.6 µl of 10 µM of each primers, 0.6 µl of 10 µM of a probe and 9.7 µl of DNase/RNase-free water. PCR program consists of initial 10 min templ…
Reaction volume and amount of cDNA/DNA					E	reaction volume: 25 µl; amount of cDNA: 1 µl of 1/10 dilution cDNA
Primer, (probe), Mg2 , and dNTP concentrations					E	250 nM primers, 250 nM probe, 5 mM MgCl2; 2.5x Master Mix includes dNTPs
Polymerase identity and concentration					E	2.5x Master Mix includes Taq DNA polymerase (Syntol, Russia)
Buffer/kit identity and manufacturer					E	2.5x PCR reaction mix for qPCR (Syntol, Russia, Cat. M-428)
Exact chemical composition of the buffer					D	PCR buffer includes KCl, Tris-HCl (pH 8,8), 6.25 mM MgCl2, glycerol, Tween 20
Additives (SYBR Green I, DMSO, and so forth)					E	-
Manufacturer of plates/tubes and catalog number					D	high-profile 96-well unskirted Multiplate® PCR Plates (Bio-Rad, USA, Cat.MLP9601)
Complete thermocycling parameters					E	Initial denaturation: 94°С for 10 minute, then 50 cycles at 94°C for 20 sec, 64°C for 10 sec, and 72°C for 15 sec
Reaction setup (manual/robotic)					D	All PCR-mixes were pipetted by automated pipetting system epMotion 5075 (Eppendorf, Germany).
Manufacturer of qPCR instrument					D	96-well DT-prime detection system (DNA-Technology, Russia)
qPCR validation
Evidence of optimization (from gradients)					D
Specificity (gel, sequence, melt, or digest)					E	Gene-specific amplification was confirmed by a single band in 2.5% agarose gel electrophoresis stained with ethidium bromide. No template controls (no cDNA in PCR) were run for each gene to detect contamination
For SYBR Green I, Ct of the NTC					E	-
Calibration curves with slope and y intercept					E	Additional files 4-5
PCR efficiency calculated from slope					E	Additional file 4
CIs for PCR efficiency or SE					D	Additional file 4
r2 of calibration curve					E	Additional file 4-5
Linear dynamic range					E	In average, from 1/25 dilution of cDNA to 1/5000
Ct variation at LOD					E
CIs throughout range					D
Evidence for LOD					E
If multiplex, efficiency and LOD of each assay					E	Not applicable
Data analysis
qPCR analysis program (source, version)					E	Real-time PCR v.7.3 software (DNA-Technology, Russia)
Method of Ct determination					E	Baseline and threshold values were automatically determined for all reactions in the plate using RealTime PCR v.7.3 software (DNA-Technology, Russia)
Outlier identification and disposition					E	None of the Ct value was discarded
Results for NTCs					E	The signal of the amplification plot was not detected in 95% of the cases. In 5% of the cases Ct values were very late (Ct>42)
Justification of number and choice of reference genes					E	This is a study for selection of reference genes
Description of normalization method					E	Modified E-∆∆Ct method (The relative expression level target gene was normalized by the geometric mean of the relative expression levels of three reference genes)
Number and concordance of biological replicates					D	Every of the 39 biopsy samples be considered as a biological replicates
Number and stage (reverse transcription or qPCR) of technical replicates					E	Each reaction (qPCR) was performed in triplicates, nontemplate controls were also performed in triplicate for each gene set of primer pair and probe. Sets for all 18 candidate genes were analyzed in the same run. Each run was repeated tree times.
Repeatability (intraassay variation)					E	Mean standard deviation of triplicates: 0.2
Reproducibility (interassay variation, CV)					D	Reproducibility is more than 96% between runs
Power analysis					D
Statistical methods for results significance					E
Software (source, version)					E
Ct or raw data submission with RDML					D
