# Supplementary material for: High-throughput identification of reference genes for research and clinical RT-qPCR analysis of breast cancer samples
Source: J Clin Bioinforma. 2013 Jul 22;3:13. doi: 10.1186/2043-9113-3-13 (PMC3726509; doi:10.1186/2043-9113-3-13)
Supplement: Additional file 2 — Clinical information of tumor samples. [file 2043-9113-3-13-S2.xlsx]

## Sheet: Биопсии
	Наше обозначение	Обозначение врачей	ФИО пациентки	Описание образца	Способ забора образца	Дата забора биопсии	Место забора биопсии	Дата поступления к нам	История хранения по прибытию к нам	Штатив №	Дата выделения РНК	Кто выделял	Масса биопсии, мг	RIN	Концентрация, ng/mkl	mkg	yield		A260/A280	Возраст	TNM	Клинический диагноз	Предоперационное лечение (лек)	ER	PR	Her2/neu (IHC)	Ki67	Her2/neu (FISH)	Другие отметки
1	B203	4			в RNAlater reagent, +4 overnight, -10, везли к нам без термоса, образцы разморозились		МГОБ №62	2012-11-13	поставили +4		2012-11-15	Даниил	250.2	8.3	333.7	13.348	0.0533493		2.13
2	B216	12-10201			в RNAlater reagent, +4		МНИОИ им.П.А. Герцена	2012-11-20	поставили +4		2012-11-20	Даниил	240.5	8.1	376.9	15.076	0.0626861		2.05
3	B189	12-6295			в RNAlater reagent		МНИОИ им.П.А. Герцена	2012-10-31	поставили на -80	2	2012-11-07	Даниил	272.55	6.9	541.6	21.664	0.0794863		2.13
4	B200	1			в RNAlater reagent, +4 overnight, -10, везли к нам без термоса, образцы разморозились		МГОБ №62	2012-11-13	сразу выделили РНК, гомогнизировали в жидком азоте		2012-11-13	Даниил	153	7.7	351	14.04	0.0917647		2.12
5	B212	12-10823			в RNAlater reagent, +4		МНИОИ им.П.А. Герцена	2012-11-15	поставили +4		2012-11-16	Даниил	249	9	657.8	26.312	0.105671		2.14
6	B210	12-10312			в RNAlater reagent, +4		МНИОИ им.П.А. Герцена	2012-11-15	поставили +4		2012-11-16	Даниил	201.7	7.6	727.9	29.116	0.144353		2.14
7	B129	Б37T			Allprotected tissue reagent, заморожена в жид. N2			2012-07-01	поставили на -80	2	2012-07-04	Даниил	380	7.6	1556.5	62.26	0.163842		2.08
8	B207	8			в RNAlater reagent, +4 overnight, -10, везли к нам без термоса, образцы разморозились		МГОБ №62	2012-11-13	поставили +4		2012-11-16	Даниил	131.1	8.4	554.5	22.18	0.169184		2.14
9	B115	Я38Т	Гладкова		в RNAlater reagent, заморожена в жид. N2		МНИОИ им.П.А. Герцена	2012-06-20	поставили на -80	зеленая коробочка	2012-06-22		150	8.5	720.1	28.804	0.192027		2.11		Т2Н0М0	Рак левой молочной железы 2А ст. + Рак тела матки	2009 - комбинированное лечение по поводу рака тела мамтки	7	4	0	10		предоп леч не было, инф проток рак 2 степ злокач, 7 баллов, с периваск и периневр ростом, в л/у без мтс
10	B215	12-10249			в RNAlater reagent, +4		МНИОИ им.П.А. Герцена	2012-11-20	поставили +4		2012-11-20	Даниил	335.4	8.7	1798.9	71.956	0.214538		2.12
11	B147	Я59Т	Суворова		в RNAlater reagent		МНИОИ им.П.А. Герцена	2012-08-31	поставили на -80	2	2012-09-19	Даниил	87	8.1	479.3	19.172	0.220368		2.1	35		Рак правой молочной железы 2А ст	не проводилось	0	0	2	10
12	В145	Я58Т	Корноухова		в RNAlater reagent		МНИОИ им.П.А. Герцена	2012-08-31	сразу выделили РНК, гомогнизировали в жидком азоте		2012-08-31	Десислава/Диана	110	9.1	630.8	25.232	0.229382		2,08/2,11			Рак левой молочной железы 3 ст	не проводилось	8	8	0	3
13	B149	Я61Т №61	Альмешева		в RNAlater reagent		МНИОИ им.П.А. Герцена	2012-09-10	поставили на -80	2	2012-09-19	Даниил	176	7.4	1057.2	42.288	0.240273		2.12	60		Рак левой молочной железы 2Б ст.	не проводилось
14	B194	12-10311			в RNAlater reagent, +4		МНИОИ им.П.А. Герцена	2012-11-09	сразу выделили РНК, гомогнизировали в жидком азоте		2012-11-09	Даниил	181.8	8.3	1423	56.92	0.313091		2.13
15	B114	Я37Т	???		в RNAlater reagent, заморожена в жид. N2		МНИОИ им.П.А. Герцена	2012-06-20	поставили на -80	зеленая коробочка	2012-06-22		90	8.8	720.7	28.828	0.320311		2.11
16	B111	Я34 Т	Доценко		в RNAlater reagent, заморожена в жид. N2		МНИОИ им.П.А. Герцена	2012-06-06	сразу выделили РНК, гомогнизировали в жидком азоте	2	2012-06-06	Надя Х.	137.8	8.6	1196	47.84	0.34717		2.027		Т2Н0М0	Рак правой молочной железы 2А ст	не проводилось	0	0	0	25		предоп. леч не было, инф.прот. рак 3 степ злокач 9 баллов, опухоль подрастает к дерме, в 1 л/у мтс рака
17	B182	12-9801			в RNAlater reagent		МНИОИ им.П.А. Герцена	2012-10-19	поставили на -80	2	2012-10-22	Даниил	138.9	9.3	1218.6	48.744	0.350929		2.12					3	8	2	30
18	B195	12-10746			в RNAlater reagent, +4		МНИОИ им.П.А. Герцена	2012-11-09	сразу выделили РНК, гомогнизировали в жидком азоте		2012-11-09	Даниил	35.2	8.9	319.1	12.764	0.362614		2.13
19	B112	Я35 Т	Першина		в RNAlater reagent, заморожена в жид. N2		МНИОИ им.П.А. Герцена	2012-06-06	сразу выделили РНК, гомогнизировали в жидком азоте	2	2012-06-06	Надя Х.	104.1	7.8	1043	41.72	0.400768		2.015		Т2Н0М0	Рак левой молочной железы 2А ст.	не проводилось	8	3	2	25		предоперац леч не было слизеобразующая аденокарцинома, в л/у без мтс
20	B110	Я33 Т	Ростиславина		в RNAlater reagent, заморожена в жид. N2		МНИОИ им.П.А. Герцена	2012-06-06	сразу выделили РНК, гомогнизировали в жидком азоте	2	2012-06-06	Диана	111.7	8.4	1192	47.68	0.426858		2.013		Т2Н0М0	Рак левой молочной железы 2А ст.	не проводилось	4	0	0	15		предоп леч не было, инф прот рак 3 степ злокач -8 баллов , рак эмб в сосудах, в л/узлах мтс рака
21	B183	95-738			в RNAlater reagent		МНИОИ им.П.А. Герцена	2012-10-22	поставили на -80	2	2012-10-25	Десислава	30	7.7	327.2	13.088	0.436267		2.09					9	8	0	2
22	B116	Я39Т	Бочкова		в RNAlater reagent, заморожена в жид. N2		МНИОИ им.П.А. Герцена	2012-06-20	поставили на -80	зеленая коробочка	2012-06-26		490	8.9	5787	231.48	0.472408		2.1		Т2Н0М0	Рак левой молочной железы 2А ст.	не проводилось	7	8	1	20		предоперац леч не было инф. проток рак 3 степ злокач, 8 баллов, с периваск ростом, в л/у без мтс
23	B184	12-8866			в RNAlater reagent		МНИОИ им.П.А. Герцена	2012-10-22	поставили на -80	2	2012-10-25	Десислава	90	8.9	1247.3	49.892	0.554356		2.11					0	0	0	35
24	В214	12-11096			в RNAlater reagent, +4		МНИОИ им.П.А. Герцена	2012-11-20	поставили +4		2012-11-20	Даниил	78.8	9.4	1593.3	63.732	0.808782		2.11
25	B118	Я41Т	Григорьева		в RNAlater reagent, заморожена в жид. N2		МНИОИ им.П.А. Герцена	2012-06-20	поставили на -80	зеленая коробочка	2012-06-26		70	9.1	1635.7	65.428	0.934686		2.11		Т2Н0М0	Рак правой молочной железы 2А ст	не проводилось	8	8	3	20		предоперац леч не было инф проток рак 3 степ злокач 8 баллов, с наличием структур внутрипроток рака в 1 л/у мтс рака
													171.79	8.35	1099.56		0.307806

## Sheet: Сводка по образцам
Characteristics	Number of samples
Total number of samples	39
Age	35-87
Mean (age)	60.5
Grade
I	8
II	12
III	9
N/A	10
T (TNM)
1	12
2	19
3	1
4	7
N (TNM)
0	27
1	4
2	5
3	3
M (TNM)
0	37
1	2
ER
0	14
3	1
4	2
6	1
7	6
8	15
PR
0	15
3	3
4	1
5	3
6	2
7	4
8	11
HER2 status
Her-	31
Her+	7
N/A	4
