# Supplementary material for: High-throughput identification of reference genes for research and clinical RT-qPCR analysis of breast cancer samples
Source: J Clin Bioinforma. 2013 Jul 22;3:13. doi: 10.1186/2043-9113-3-13 (PMC3726509; doi:10.1186/2043-9113-3-13)
Supplement: Additional file 3 — qPCR target information. [file 2043-9113-3-13-S3.xlsx]

## Sheet: Лист1
Gene symbol	Location of amplicon	mRNA length, bp	Sequence accession number (splice variants) which are targeted	Location of each primer by exon** or intron (forward primer - reverse primer)
HCFC1	6435-6646	8436	NM_005334.2	exon 24 - exon 26
TPT1	115-246	829	NM_003295.2	exon 1 - exon 3
RPL37A	98-209	434	NM_000998.4	exon 2 - exon 2
PTMA	676-913	1223	NM_001099285.1	exon 5 - exon 5 (tv 1, 2)*
	673-910	1220	NM_002823.4
RPL23A	788-907	979	NM_000984.5	exon 5 - exon 5
TBP	542-768	1719	NM_001172085.1	exon 3 - exon 6 (tv 1, 2)*
	744-970	1921	NM_003194.4
GUSB	1884-1964	2321	NM_000181.3	exon 11 - exon 12
SF3A1	2236-2459	5136	NM_005877.4	exon 13 - exon 15 (tv 1, 2)*
	2041-2264	4941	NM_001005409.1
MRPL19	6582-6820	7827	NM_014763.3	exon 6 - exon 6
ACTB	1359-1498	1852	NM_001101.3	exon 6 - exon 6
GAPDH	180-405	1401	NM_002046.4	exon 2 - exon 4
RPLP0	986-1101	1229	NM_001002.3	exon 8 - exon 8 (tv 1, 2)*
	1046-1161	1289	NM_053275.3
TFRC	2038-2129	5100	NM_001128148.1	exon 17 - exon 18
	2179-2270	5241	NM_003234.2
PSMC4	671-750	1821	NM_153001.2	exon 5 - exon 6 (tv 1, 2)*
	764-843	1914	NM_006503.3
HUWE1	3156-3292	14770	NM_031407.5	exon 26 - exon 27
EEF1A1	40-247	3528	NM_001402.5	exon 2 - exon 3
RPS23	53-162	3325	NM_001025.4	exon 1 - exon 2
RPL39	268-387	439	NM_001000.3	exon 3 - exon 3
	*tv - transcript variant
	**exon names are identified based on available RefSeq transcripts for the gene (NCBI nucleotide http://www.ncbi.nlm.nih.gov/nuccore/)

## Sheet: Лист2
pgr
7	8-8
6	6-6	nc
5	7-7	nc
4	8-8	nc
3	7-7
1	8-8
2	8-8
