# Supplementary material for: High-throughput identification of reference genes for research and clinical RT-qPCR analysis of breast cancer samples
Source: J Clin Bioinforma. 2013 Jul 22;3:13. doi: 10.1186/2043-9113-3-13 (PMC3726509; doi:10.1186/2043-9113-3-13)
Supplement: Additional file 4 — qPCR efficiency. [file 2043-9113-3-13-S4.xlsx]

## Sheet: qPCR efficiency
	PCR product length, bp	Efficiency	SE*	slope	R2	line
HCFC1	212	1.90	0.06	-3.5847	0.9941	y = -3.5847x + 17.879
TPT1	132	1.76	0.07	-4.0733	0.9865	y = -4.0733x + 11.72
RPL37A	112	1.97	0.06	-3.4065	0.9944	y = -3.4065x + 15.286
PTMA	238	1.85	0.06	-3.7358	0.9935	y = -3.7358x + 14.287
RPL23A	120	1.96	0.13	-3.4208	0.9766	y = -3.4208x + 22.167
TBP	227	1.83	0.08	-3.7952	0.9886	y = -3.7952x + 19.311
GUSB	81	1.87	0.08	-3.6731	0.9889	y = -3.6731x + 17.787
SF3A1	224	1.88	0.06	-3.6334	0.9947	y = -3.6334x + 17.84
MRPL19	239	1.87	0.09	-3.6828	0.9859	y = -3,6828x + 17,642
ACTB	140	1.87	0.07	-3.6865	0.9911	y = -3.6865x + 8.9755
GAPDH	226	1.99	0.04	-3.3556	0.9982	y = -3.3556x + 13.002
RPLP0	116	1.89	0.08	-3.6088	0.99	y = -3.6088x + 13.222
TFRC	92	1.96	0.11	-3.4135	0.983	y = -3.4135x + 18.034
PSMC4	80	1.95	0.08	-3.4611	0.9896	y = -3.4611x + 18.441
HUWE1	137	2.10	0.16	-3.1237	0.9727	y = -3.1237x + 21.618
EEF1A1	208	1.91	0.10	-3.5521	0.9829	y = -3.5521x + 14.004
RPS23	110	2.00	0.09	-3.329	0.9887	y = -3.329x + 20.968
RPL39	120	1.85	0.04	-3.7321	0.9969	y = -3.7321x + 17.107
*SE - standard error
